# Supplementary material for: Estimation of Variance Components for Growth Traits in Composite Beef Cattle Accounting for Heterosis and Recombination
Source: Genes (Basel). 2026 Jan 31;17(2):173. doi: 10.3390/genes17020173 (PMC12940800; doi:10.3390/genes17020173)
Supplement: Supplementary file 1 [file genes-17-00173-s001.zip]

Archive with 1 entries (1 files):
- genes-4074629-supplementary.xlsx
