# Supplementary material for: Estimation of Variance Components for Growth Traits in Composite Beef Cattle Accounting for Heterosis and Recombination
Source: Genes (Basel). 2026 Jan 31;17(2):173. doi: 10.3390/genes17020173 (PMC12940800; doi:10.3390/genes17020173)
Supplement: Supplementary file 1 [file genes-17-00173-s001.zip › genes-4074629-supplementary.xlsx]

## Sheet: Plan1
trait	model	convergence	delta_convergence	-2logL	AIC	BIC	varg	covarmat	varmat	varmpe	varres	sevarg	secovarmat	sevarmat	sevarmpe	sevarres	h2dsamplemean	h2dsamplesd	h2msamplemean	h2msamplesd	rg12samplemean	rg12samplesd	c2sampleman	c2samplesd
BW	M1	9.09e-13	2.86e-06	361804	361814	361722	8.7096	-2.4244	2.4089	0.46043	11.36	0.34014	0.2049	0.18771	0.0924	0.229	0.37944	0.0119	0.10486	0.00739	-0.52892	0.0246	0.0201	0.00403
BW	M2	2.46e-14	6.03e-07	361115	361125	361033	8.5623	-2.3514	2.2828	0.52476	11.446	0.3165	0.19595	0.18308	0.0916	0.21329	0.37505	0.0112	0.0999	0.0073	-0.53157	0.0245	0.0231	0.00402
BW	M3	1.75e-13	1.09e-06	360977	360987	360801	8.1602	-1.8851	1.6127	0.70699	11.646	0.33313	0.19416	0.17044	0.0911	0.22554	0.36856	0.0122	0.0727	0.00717	-0.5194	0.0301	0.032	0.00411
BW	M4	1.2e-14	3.13e-07	360325	360335	360149	8.0535	-1.8788	1.596	0.73959	11.702	0.31151	0.18718	0.16776	0.0903	0.21109	0.36432	0.0115	0.0721	0.00708	-0.5239	0.0294	0.0335	0.00408
BW	M5	1.55e-13	1.11e-06	360962	360972	360763	8.1184	-1.8765	1.6157	0.70205	11.67	0.33311	0.19386	0.17025	0.0911	0.22558	0.36699	0.0123	0.0729	0.00717	-0.51784	0.0302	0.0318	0.00412
BW	M6	2.52e-14	5.11e-07	360310	360320	360111	8.0222	-1.8702	1.597	0.73506	11.719	0.31155	0.18692	0.16755	0.0903	0.21115	0.36319	0.0115	0.0722	0.00708	-0.52233	0.0295	0.0334	0.00409
BW	M7	1.51e-13	1.07e-06	360737	360747	360397	8.0014	-1.8238	1.5307	0.7326	11.727	0.33164	0.19178	0.16675	0.0907	0.22484	0.36358	0.0123	0.0694	0.00708	-0.5209	0.0309	0.0334	0.00411
BW	M8	3.45e-13	2.01e-06	357537	357547	357197	7.9202	-1.8331	1.5168	0.76903	11.766	0.31057	0.18514	0.16413	0.0898	0.21071	0.36023	0.0115	0.0689	0.00699	-0.52879	0.03	0.0351	0.00408
BW	M9	7.95e-14	7.79e-07	360653	360663	360219	7.9555	-1.784	1.4858	0.73729	11.754	0.33097	0.19099	0.16537	0.0904	0.22451	0.36247	0.0123	0.0676	0.00706	-0.51866	0.0314	0.0337	0.00411
BW	M10	1.09e-14	3.22e-07	360014	360024	359580	7.8822	-1.794	1.4714	0.77393	11.788	0.31007	0.18438	0.16271	0.0895	0.21048	0.35943	0.0116	0.067	0.00696	-0.5267	0.0305	0.0354	0.00408
WW	M1	9.91e-13	9.41e-05	703661	703671	703568	181.73	-63.574	107.21	100.76	468.08	10.262	7.0838	7.5855	4.4711	6.7587	0.21164	0.0106	0.12481	0.00796	-0.45462	0.0325	0.11757	0.00539
WW	M2	1.04e-13	3.52e-05	702748	702758	702655	184.8	-58.332	98.097	100.75	465.49	10.078	6.9051	7.352	4.4103	6.6194	0.21742	0.0105	0.11536	0.00786	-0.43231	0.0336	0.11875	0.00536
WW	M3	4.65e-14	1.79e-05	702676	702686	702490	154.52	-50.716	80.727	111.28	482.66	9.6658	6.5836	7.0778	4.4263	6.4765	0.18613	0.0105	0.0972	0.00788	-0.45305	0.0379	0.13431	0.0055
WW	M4	4.25e-14	1.72e-05	701824	701834	701638	163.37	-48.895	78.022	108.02	476.37	9.6576	6.5124	6.904	4.3547	6.4247	0.19762	0.0105	0.0943	0.00774	-0.432	0.0379	0.13091	0.00542
WW	M5	4.44e-14	1.68e-05	702316	702326	702107	148.06	-47.701	75.333	111.31	486.3	9.4344	6.4228	6.9429	4.4086	6.3632	0.18013	0.0104	0.0916	0.00785	-0.45058	0.0394	0.13568	0.00552
WW	M6	3.19e-13	4.61e-05	703355	703365	703146	158.45	-46.98	73.943	107.85	479.15	9.5144	6.3993	6.8055	4.3417	6.357	0.19316	0.0104	0.0901	0.00772	-0.43292	0.039	0.13172	0.00544
WW	M7	2.95e-13	4.31e-05	702025	702035	701700	147.36	-43.944	70.731	110.1	486.66	9.4094	6.3369	6.842	4.3848	6.3519	0.18063	0.0105	0.0866	0.00783	-0.42922	0.0411	0.13522	0.00553
WW	M8	3.27e-14	1.52e-05	701164	701174	700839	157.33	-43.565	69.776	106.51	479.66	9.4773	6.3221	6.7203	4.3168	6.3395	0.19324	0.0105	0.0856	0.00771	-0.41457	0.0405	0.13106	0.00544
WW	M9	7.07e-13	6.53e-05	701687	701697	701246	146.49	-44.016	69.561	109.77	486.4	9.3764	6.3116	6.799	4.3608	6.3335	0.18015	0.0105	0.0855	0.00781	-0.43484	0.0411	0.13524	0.00551
WW	M10	3.1e-14	1.51e-05	700835	700845	700394	157.63	-44.173	68.712	106.28	478.75	9.4768	6.3114	6.6826	4.2939	6.3364	0.19406	0.0105	0.0845	0.00769	-0.42325	0.0403	0.13109	0.00543
PWG	M1	1.59e-13	3.18e-05	293145	293155	293059	172.03	-76.999	60.379	7.9531	581.27	14.279	9.4113	8.3851	4.7704	9.7582	0.209	0.0152	0.0733	0.00943	-0.75595	0.0377	0.00976	0.0058
PWG	M2	9.75e-13	7.63e-05	292075	292085	291988	166.19	-73.06	59.222	7.0189	584.67	13.154	8.9598	8.1711	4.7147	9.1358	0.20305	0.014	0.0723	0.00927	-0.73674	0.0384	0.00867	0.00577
PWG	M3	3.61e-13	2.75e-05	292952	292962	292779	131.03	-45.658	33.776	12.302	604.64	12.57	8.0356	6.9694	4.633	9.0552	0.16727	0.0145	0.043	0.00852	-0.68744	0.0577	0.0158	0.00592
PWG	M4	2.44e-13	2.69e-05	291921	291931	291748	134.13	-46.731	35.773	11.037	602.79	12.064	7.9917	7.0992	4.6166	8.7389	0.17082	0.0138	0.0454	0.00864	-0.67541	0.0555	0.0142	0.00589
PWG	M5	3.06e-14	7.56e-06	292899	292909	292704	124.83	-39.086	26.802	13.699	607.74	12.223	7.5873	6.3754	4.5478	8.9071	0.16113	0.0144	0.0345	0.00794	-0.67838	0.0733	0.0178	0.00588
PWG	M6	2.4e-13	2.55e-05	291844	291854	291650	127.27	-40.191	28.878	12.514	606.26	11.734	7.5802	6.5729	4.5435	8.6066	0.16391	0.0137	0.0371	0.00816	-0.66518	0.0751	0.0162	0.00586
PWG	M7	5.54e-13	2.97e-05	292801	292811	292498	116.35	-34.433	23.318	14.103	612.55	11.748	7.1886	5.9596	4.498	8.7104	0.1515	0.014	0.0303	0.00858	-0.66433	0.0858	0.0185	0.00586
PWG	M8	2.32e-14	7.23e-06	291743	291753	291440	119.93	-35.889	25.244	13.127	610.29	11.38	7.2418	6.1931	4.4956	8.4695	0.15572	0.0135	0.0327	0.00779	-0.65454	0.0697	0.0172	0.00584
PWG	M9	5.75e-14	9.33e-06	292703	292713	292292	114.27	-33.977	21.398	15.376	613.73	11.686	7.1031	5.8238	4.4615	8.6863	0.14909	0.014	0.0278	0.00739	-0.692	0.0775	0.0202	0.00582
PWG	M10	2.13e-13	2.3e-05	291648	291658	291237	117.62	-35.229	23.318	14.273	611.61	11.315	7.1556	6.0764	4.475	8.4464	0.15308	0.0135	0.0302	0.00767	-0.67651	0.0724	0.0187	0.00583
YW	M1	1.85e-13	6.34e-05	318112	318122	318026	343.27	-81.123	117.29	20.939	760.81	24.157	14.915	14.93	8.4255	15.721	0.27592	0.0165	0.0942	0.0111	-0.40229	0.0494	0.0169	0.00679
YW	M2	4.88e-13	0.000105	317175	317185	317088	350.65	-87.073	127.87	17.163	815.11	22.822	14.793	15.308	8.7203	14.987	0.26717	0.0148	0.0973	0.0108	-0.40953	0.0494	0.0131	0.00669
YW	M3	4.99e-13	7.33e-05	317512	317522	317339	265.08	-44.481	66.457	37.62	804.31	21.043	12.475	12.247	8.1169	14.35	0.22552	0.0159	0.0564	0.00997	-0.33168	0.0691	0.0398	0.00828
YW	M4	2.22e-13	4.89e-05	316277	316287	316104	279.93	-45.482	68.072	32.088	794.52	20.167	12.339	12.155	7.9297	13.725	0.23797	0.015	0.0577	0.00987	-0.32628	0.0657	0.0274	0.00676
YW	M5	6.15e-13	8.03e-05	317458	317468	317263	264.13	-45.671	65.307	38.535	804.8	20.985	12.422	12.145	8.1045	14.322	0.22485	0.0158	0.0555	0.0099	-0.3445	0.0687	0.033	0.00691
YW	M6	3.9e-13	7.35e-05	316233	316243	316038	278.73	-46.812	67.834	32.562	795.22	20.132	12.325	12.13	7.9284	13.71	0.237	0.015	0.0575	0.00985	-0.3374	0.0651	0.0278	0.00676
YW	M7	4.45e-13	6.69e-05	317417	317427	317114	261.99	-42.088	60.312	40.541	806.15	20.897	12.227	11.839	8.0771	14.287	0.22375	0.0158	0.0514	0.00971	-0.33132	0.0719	0.0348	0.00691
YW	M8	4.83e-14	2.21e-05	316181	316191	315878	274.73	-41.783	62.132	34.287	797.51	19.973	12.085	11.8	7.8963	13.646	0.23508	0.0159	0.0531	0.0112	-0.31637	0.069	0.0293	0.00852
YW	M9	2.49e-13	4.84e-05	317287	317297	316876	262.36	-44.09	58.261	42.455	805.63	20.911	12.207	11.768	8.0487	14.289	0.22412	0.0159	0.0496	0.00966	-0.35354	0.0712	0.0364	0.00689
YW	M10	9.51e-15	1.03e-05	316056	316066	315645	275.01	-44.332	60.715	36.14	797.09	19.982	12.057	11.721	7.8739	13.645	0.23492	0.015	0.0517	0.00961	-0.34007	0.0678	0.031	0.00674
